# Supplementary material for: Distinct Transcriptome Expression of the Temporal Cortex of the Primate Microcebus murinus during Brain Aging versus Alzheimer's Disease-Like Pathology
Source: PLoS One. 2010 Sep 16;5(9):e12770. doi: 10.1371/journal.pone.0012770 (PMC2940844; doi:10.1371/journal.pone.0012770)
Supplement: Table S2 — Gene functional categorization (0.19 MB XLS) [file pone.0012770.s002.xls]

## Sheet: Feuil2
Supplementary table. Classification of the genes significantly altered by age according to their biological function
Changes of gene expression by age Old vs Young lemur primates (n= 16)
Changes of gene expression by age AD-like vs Old lemur primates (n= 12)
FC: fold change
P-value: 0.1- 0.05 (NS); 0.05 - 0.01 (*), 0.01-0.005 (**); 0.005-0.001 (***); 0.001-0.0005 (****); 0.0005-0.0001 (*****); < 0;0001 (******)
Affymetrix HG U133 Pus 2 _Probsets	Gene Symbol	Gene Name		FC Old/Young	T test Old/Young	Pvalue Old vs Young	FC AD-like/Old	T test AD-like/Old	Pvalue AD-like vs Old
1. BRAIN SPECIFIC
1a. Synaptic transmission and plasticity
Vesicle
205518_s_at	CMAH	Cytidine monophosphate-N-acetylneuraminic acid hydroxylase (CMP-N-acetylneuraminate monooxygenase)		-1.4695	-1.43912	NS	2.16303	1.81359
201358_s_at	COPB	coatomer protein complex, subunit beta		1.04412	0.341281	NS	1.55288	2.23138	*
206918_s_at	CPNE1	copine I		-1.27745	-1.79726	NS	-1.45163	-1.0809
210048_at	NAPG	N-ethylmaleimide-sensitive factor attachment protein, gamma		1.41256	2.47354	*	-1.44921	-2.77421	*
232520_s_at	NSFL1C	NSFL1 (p97) cofactor (p47)	N-ethylmaleimide-sensitive factor (NSF) and valosin-containing protein (p97) are two ATPases known to be involved in transport vesicle/target membrane fusion and fusions between membrane compartments. A trimer of the protein encoded by this gene binds a hexamer of cytosolic p97 and is required for p97-mediated regrowth of Golgi cisternae from mitotic Golgi fragments. Multiple transcript variants …	1.47848	3.92801	***	-1.23268	-2.89511	*
220248_x_at	NSFL1C	NSFL1 (p97) cofactor (p47)		1.27256	2.60299	*	1.16188	1.85472
216274_s_at	SEC11L1	SEC11-like 1 (S. cerevisiae)		1.31362	2.97114	**	1.16381	1.85407
218703_at	SEC22L2	SEC22 vesicle trafficking protein-like 2 (S. cerevisiae)		-1.48921	-1.60957	NS	2.27222	9.36797	******
214441_at	STX6	syntaxin 6		-1.67486	-4.15428	****	1.11705	0.748113
202260_s_at	STXBP1	syntaxin binding protein 1		1.07744	1.21015	NS	1.39516	7.07968	******
203069_at	SV2A	synaptic vesicle glycoprotein 2A		1.18471	1.62264	NS	-1.63535	-1.74597
201557_at	VAMP2	vesicle-associated membrane protein 2 (synaptobrevin 2)		1.18067	2.47763	*	-1.28986	-2.71332	*
217834_s_at	SYNCRIP	synaptotagmin binding, cytoplasmic RNA interacting protein		-1.2268	-1.62094	NS	1.63323	3.26013	**
GABA transmission
208457_at	GABRD	gamma-aminobutyric acid (GABA) A receptor, delta		-1.49989	-2.16811	*	-1.20868	-1.35471
1552943_at	GABRG1	gamma-aminobutyric acid (GABA) A receptor, gamma 1		-1.66542	-1.68541	NS	3.14682	4.41848	***
228951_at	FLJ10815	Amino acid transporter		-1.62204	-2.47932	*	1.51556	6.4232	******
Glycine transmission
207972_at	GLRA1	glycine receptor, alpha 1 (startle disease/hyperekplexia, stiff man syndrome)		-1.37795	-1.08401	NS	-11.4746	-10.0731	******
Glutamate/Aspartate transmission
210782_x_at	GRIN1	glutamate receptor, ionotropic, N-methyl D-aspartate 1		-1.17936	-1.17487	NS	-1.93552	-4.95264	*****
211520_s_at	GRIA1	glutamate receptor, ionotropic, AMPA 1		-1.27013	-1.0753	NS	2.27778	2.13152
209793_at	GRIA1	glutamate receptor, ionotropic, AMPA 1		1.46724	2.87919	*	-1.46137	-3.35025	**
210939_s_at	GRM1	glutamate receptor, metabotropic 1		-1.56451	-4.21894	****	1.38185	1.34763
216256_at	GRM8	glutamate receptor, metabotropic 8		-2.26038	-2.47735	*	2.31552	2.17244
Acetylcholine transmission
210221_at	CHRNA3	cholinergic receptor, nicotinic, alpha polypeptide 3		-1.7312	-2.36482	*	-2.34937	-3.01317	*
Histamine transmission
221170_at	HRH4	histamine receptor H4		-1.57729	-1.39925	NS	2.82998	5.48146	*****
1b. Neurogenesis
1566577_at	DPYSL5	Dihydropyrimidinase-like 5	Members of the CRMP family, such as DPYSL5, are believed to play a role in growth cone guidance during neural development	-1.71425	-1.7885	NS	2.45033	2.90732	*
205352_at	SERPINI1	serine (or cysteine) proteinase inhibitor, clade I (neuroserpin), member 1		1.49802	3.34262	***	1.09338	0.53468
205549_at	PCP4	Purkinje cell protein 4		-1.38062	-2.45892	*	1.49314	5.57943	*****
213030_s_at	PLXNA2	plexin A2		-1.12705	-1.29138	NS	-2.00682	-2.66096	*
203887_s_at	THBD	thrombomodulin		1.00776	0.0480377	NS	2.18551	3.33083	**
224182_x_at	SEMA6B	sema domain, transmembrane domain (TM), and cytoplasmic domain, (semaphorin) 6B		1.35684	1.46371	NS	-3.3387	-4.7018	****
1c. Adhesion and extracellular matrix
Adhesion Proteins
244194_at	ADAM22	A disintegrin and metalloproteinase domain 22	This gene encodes a member of the ADAM (a disintegrin and metalloprotease domain) family. Members of this family are membrane-anchored proteins structurally related to snake venom disintegrins, and have been implicated in a variety of biological processes involving cell-cell and cell-matrix interactions, including fertilization, muscle development, and neurogenesis. This gene is highly expressed …	-1.54694	-2.06784	NS	1.80733	6.64289	******
219935_at	ADAMTS5	a disintegrin-like and metalloprotease (reprolysin type) with thrombospondin type 1 motif, 5 (aggrecanase-2)		-2.27488	-2.1986	*	-1.20566	-0.327137
220676_at	ADAMTS8	a disintegrin-like and metalloprotease (reprolysin type) with thrombospondin type 1 motif, 8		3.91925	3.92431	***	-2.62077	-1.79016
1556989_at	ADAMTS9	A disintegrin-like and metalloprotease (reprolysin type) with thrombospondin type 1 motif, 9	This gene encodes a member of the ADAMTS (a disintegrin and metalloproteinase with thrombospondin motifs) protein family. Members of the family share several distinct protein modules, including a propeptide region, a metalloproteinase domain, a disintegrin-like domain, and a thrombospondin type 1 (TS) motif. Individual members of this family differ in the number of C-terminal TS motifs, and some …	-1.48098	-2.2399	*	-1.13133	-1.54144
1562275_at	ADAMTS9	A disintegrin-like and metalloprotease (reprolysin type) with thrombospondin type 1 motif, 9	This gene encodes a member of the ADAMTS (a disintegrin and metalloproteinase with thrombospondin motifs) protein family. Members of the family share several distinct protein modules, including a propeptide region, a metalloproteinase domain, a disintegrin-like domain, and a thrombospondin type 1 (TS) motif. Individual members of this family differ in the number of C-terminal TS motifs, and some …	-1.53322	-1.53616	NS	3.08156	8.28627	******
201012_at	ANXA1	annexin A1		1.69883	2.47296	*	1.76171	4.02232	***
209860_s_at	ANXA7	annexin A7		1.95999	2.88588	*	1.02762	0.208429
212014_x_at	CD44	CD44 antigen (homing function and Indian blood group system)	The protein encoded by this gene is a cell-surface glycoprotein involved in cell-cell interactions, cell adhesion and migration. It is a receptor for hyaluronic acid (HA) and can also interact with other ligands, such as osteopontin, collagens, and matrix metalloproteinases (MMPs). This protein participates in a wide variety of cellular functions including lymphocyte activation, recirculation and…	1.42711	1.93794	NS	1.39994	3.17897	**
206576_s_at	CEACAM1	carcinoembryonic antigen-related cell adhesion molecule 1 (biliary glycoprotein)		-1.06907	-0.224315	NS	2.10519	3.21729	**
1555989_at	DAAM1	Dishevelled associated activator of morphogenesis 1	Functions of the cell cortex, including motility, adhesion, and cytokinesis, are mediated by the reorganization of the actin cytoskeleton and recent evidence suggests a role for the Formin homology (FH) proteins in these processes. The protein encoded by this gene contains FH domains and belongs to a novel FH protein subfamily implicated in cell polarity. Wnt/Fz signaling activates the small GTPa…	-2.71154	-2.25205	*	2.2698	1.21427
1563772_a_at	LAMA3	laminin, alpha 3	Laminins are basement membrane components thought to mediate the attachment, migration and organization of cells into tissues during embryonic development by interacting with other extracellular matrix components. The protein encoded by this gene is the alpha-3 subunit of laminin 5, which is a complex glycoprotein composed of three subunits (alpha, beta, and gamma). Laminin 5 is thought to be inv…	-1.4907	-2.47641	*	1.42323	4.20626	***
218189_s_at	NANS	N-acetylneuraminic acid synthase (sialic acid synthase)		1.45031	3.05876	**	-1.27533	-1.16932
210048_at	NAPG	N-ethylmaleimide-sensitive factor attachment protein, gamma		1.41256	2.47354	*	-1.44921	-2.77421	*
217359_s_at	NCAM1	neural cell adhesion molecule 1		-1.28424	-2.16831	*	1.52616	1.44988
223981_at	NIN	ninein (GSK3B interacting protein)		-1.79091	-2.44868	*	1.82308	2.67186	*
205893_at	NLGN1	neuroligin 1		1.16947	1.45033	NS	1.25022	2.56537	*
226288_s_at	NLGN2	neuroligin 2		-1.12491	-0.854557	NS	-1.98719	-4.69857	****
209982_s_at	NRXN2	neurexin 2		1.18745	1.1639	NS	-2.59314	-3.28744	**
216352_x_at	PCDHGA3	protocadherin gamma subfamily A, 3		-1.45521	-2.95281	**	-1.01061	-0.0833262
242279_at	SDFR1	Stromal cell derived factor receptor 1	This gene encodes a type I transmembrane protein belonging to the Ig superfamily. The protein is believed to be involved in cell-cell interactions or cell-substrate interactions. Alternative splicing results in multiple transcript variants	1.1722	0.4914	NS	2.56276	4.03063	***
Extracellular Matrix
228573_at	ANTXR2	anthrax toxin receptor 2	This gene encodes a receptor for anthrax toxin. The protein binds to collagen IV and laminin, suggesting that it may be involved in extracellular matrix adhesion. Mutations in this gene cause juvenile hyaline fibromatosis and infantile systemic hyalinosis. Multiple transcript variants encoding different isoforms have been found for this gene	1.54151	1.20435	NS	1.85348	1.75954
206434_at	SPOCK3	sparc/osteonectin, cwcv and kazal-like domains proteoglycan (testican) 3		-1.53483	-1.23597	NS	2.58173	4.39046	***
1558450_at	A2M	alpha-2-macroglobulin	Alpha-2-macroglobulin is a protease inhibitor and cytokine transporter. It inhibits many proteases, including trypsin, thrombin and collagenase. A2M is implicated in Alzheimer disease (AD) due to its ability to mediate the clearance and degradation of A-beta, the major component of beta-amyloid deposits	-1.34364	-4.06145	***	-1.37502	-4.1017	***
205297_s_at	CD79B	CD79B antigen (immunoglobulin-associated beta)		-1.45136	-1.69892	NS	2.19855	9.97075	******
1d. Cytoskeletton
213867_x_at	ACTB	actin, beta		1.54274	3.08223	**	-1.52918	-1.34251
219623_at	ACTR5	ARP5 actin-related protein 5 homolog (yeast)		2.08941	3.47833	***	-1.90762	-1.46287
223101_s_at	ARPC5L	actin related protein 2/3 complex, subunit 5-like		1.28511	2.31597	*	-1.33934	-4.42936	***
200910_at	CCT3	chaperonin containing TCP1, subunit 3 (gamma)		1.5444	3.18602	**	-1.17663	-0.661076
201804_x_at	CKAP1	cytoskeleton associated protein 1		1.34541	2.68382	*	-1.58039	-4.72825	****
212653_s_at	EHBP1	EH domain binding protein 1		1.46164	2.49193	*	-1.1111	-0.832353
223427_s_at	EPB41L4B	erythrocyte membrane protein band 4.1 like 4B		-1.46648	-3.93223	***	1.17254	0.794346
212675_s_at	KIAA0582	KIAA0582		-1.18014	-0.716883	NS	2.21658	5.70865	*****
204568_at	KIAA0831	KIAA0831		1.77187	2.86501	*	-3.91168	-6.64144	******
237176_at	LCP1	Lymphocyte cytosolic protein 1 (L-plastin)	Plastins are a family of actin-binding proteins that are conserved throughout eukaryote evolution and expressed in most tissues of higher eukaryotes. In humans, two ubiquitous plastin isoforms (L and T) have been identified. Plastin 1 (otherwise known as Fimbrin) is a third distinct plastin isoform which is specifically expressed at high levels in the small intestine. The L isoform is expressed o…	-2.24349	-2.3464	*	2.10496	4.99762	*****
203215_s_at	MYO6	myosin VI		2.38908	3.74318	***	-1.94415	-1.11343
223981_at	NIN	ninein (GSK3B interacting protein)		-1.79091	-2.44868	*	1.82308	2.67186	*
1559052_s_at	PAK2	p21 (CDKN1A)-activated kinase 2	The p21 activated kinases (PAK) are critical effectors that link Rho GTPases to cytoskeleton reorganization and nuclear signaling. The PAK proteins are a family of serine/threonine kinases that serve as targets for the small GTP binding proteins, CDC42 and RAC1, and have been implicated in a wide range of biological activities. The protein encoded by this gene is activated by proteolytic cleavage…	-1.18265	-1.08156	NS	1.80749	2.31906	*
226080_at	SSH2	slingshot homolog 2 (Drosophila)	The ADF (actin-depolymerizing factor)/cofilin family (see MIM 601442) is composed of stimulus-responsive mediators of actin dynamics. ADF/cofilin proteins are inactivated by kinases such as LIM domain kinase-1 (LIMK1; MIM 601329). The SSH family appears to play a role in actin dynamics by reactivating ADF/cofilin proteins in vivo (Niwa et al., 2002 [PubMed 11832213])	-1.46763	-1.16201	NS	2.55815	2.34472	*
219888_at	SPAG4	sperm associated antigen 4		-1.03615	-0.320888	NS	-3.34468	-3.2439	**
203355_s_at	PSD3	pleckstrin and Sec7 domain containing 3		1.50258	2.14757	*	1.4794	3.55219	***
Microtubules
228448_at	MAP6	microtubule-associated protein 6		-1.0324	-0.363759	NS	1.35908	1.89157
205652_s_at	TTLL1	tubulin tyrosine ligase-like family, member 1		1.26993	1.57554	NS	-2.47702	-3.5453	***
203667_at	TBCA	tubulin-specific chaperone a		1.61685	2.84599	*	-1.40567	-1.19138
Endo/exocytosis
240941_at	ITSN2	Intersectin 2	This gene encodes a cytoplasmic protein which contains SH3 domains. This protein is a member of a family of proteins involved in clathrin-mediated endocytosis. Intersectin 2 is thought to regulate the formation of clathrin-coated vesicles and also may function in the induction of T cell antigen receptor (TCR) endocytosis. Alternatively spliced transcript variants have been found for this gene tha…	-1.15369	-0.442984	NS	2.54985	2.79054	*
203223_at	RABEP1	rabaptin, RAB GTPase binding effector protein 1		-1.36653	-1.7164	NS	2.00382	3.27913	**
211960_s_at	RAB7	RAB7, member RAS oncogene family		-1.69797	-1.7934	NS	3.11435	7.21985	******
219572_at	CADPS2	Ca2+-dependent activator protein for secretion 2		1.18103	1.08601	NS	1.5332	2.28853	*
203133_at	SEC61B	Sec61 beta subunit		1.39766	2.61471	*	-1.45353	-1.33103
2-SIGNALING PATHWAYS
2a. Ions channels
Calcium signaling
1559948_at	CACNA1G	Calcium channel, voltage-dependent, alpha 1G subunit	Voltage-activated calcium channels can be distinguished based on their voltage-dependence, deactivation, and single-channel conductance. See MIM 601011. Low-voltage-activated calcium channels are referred to as 'T' type because their currents are both transient, owing to fast inactivation, and tiny, owing to small conductance. T-type channels are thought to be involved in pacemaker activity, low-…	-1.21992	-1.49678	NS	1.7587	2.8703	*
222960_at	CACNA1H	calcium channel, voltage-dependent, alpha 1H subunit		-2.03968	-5.45535	******	1.12555	0.352466
210185_at	CACNB1	calcium channel, voltage-dependent, beta 1 subunit		1.29483	2.13675	*	-1.69659	-2.81672	*
1555098_a_at	CACNB2	calcium channel, voltage-dependent, beta 2 subunit		-1.64418	-2.9276	*	1.25753	0.637246
224137_at	CACNG7	calcium channel, voltage-dependent, gamma subunit 7		1.17348	0.893482	NS	-11.2642	-6.48889	******
Potassium channels
208477_at	KCNC1	potassium voltage-gated channel, Shaw-related subfamily, member 1		1.2703	2.00568	NS	-2.15664	-2.39657	*
208514_at	KCNE1	potassium voltage-gated channel, Isk-related family, member 1		1.0144	0.10848	NS	-2.82902	-2.68642	*
220776_at	KCNJ14	potassium inwardly-rectifying channel, subfamily J, member 14		-1.0481	-0.267084	NS	1.85637	6.09975	******
223208_at	KCTD10	potassium channel tetramerisation domain containing 10		-1.85863	-3.53354	***	2.82819	11.8057	******
Other ion channels
242913_at	CLIC6	chloride intracellular channel 6		1.21575	0.922649	NS	1.81735	1.31577
221487_s_at	ENSA	endosulfine alpha		-1.85254	-2.5264	*	1.0518	0.202163
226701_at	GJA5	gap junction protein, alpha 5, 40kDa (connexin 40)		1.1926	0.358326	NS	3.62824	3.26462	**
229797_at	MCOLN3	mucolipin 3	Mucolipins constitute a family of cation channel proteins with homologs in mouse, Drosophila, and C. elegans. Mutations in the human MCOLN1 gene (MIM 605248) cause mucolipodosis IV (MIM 262650)	-1.60601	-1.50254	NS	2.70881	1.80207
242271_at	SLC26A9	solute carrier family 26, member 9	This gene is one member of a family of sulfate/anion transporter genes. Family members are well conserved in their genomic (number and size of exons) and protein (aa length among species) structures yet have markedly different tissue expression patterns. The product of this gene is a highly selective chloride ion channel regulated by WNK kinases. Alternative splicing results in multiple transcrip…	-1.95353	-2.59005	*	2.41077	3.00861	*
Ions related
222432_s_at	GK001	GK001 protein		-1.18863	-0.80692	NS	2.6519	8.2805	******
217728_at	S100A6	S100 calcium binding protein A6 (calcyclin)		1.67803	3.51478	***	-1.23988	-2.03913
2b. Kinases
213108_at	CAMK2A	calcium/calmodulin-dependent protein kinase (CaM kinase) II alpha		1.41765	2.66129	*	-1.64972	-7.48403	******
228302_x_at	CaMKIINalpha	calcium/calmodulin-dependent protein kinase II		1.23407	1.3908	NS	-3.09465	-4.01226	***
223460_at	CAMKK1	calcium/calmodulin-dependent protein kinase kinase 1, alpha		1.35646	2.05819	NS	-1.79246	-3.53694	***
203794_at	CDC42BPA	CDC42 binding protein kinase alpha (DMPK-like)		-1.37081	-2.06186	NS	-1.52519	-1.70575
207945_s_at	CSNK1D	casein kinase 1, delta		1.24587	2.296	*	-1.40277	-2.39112	*
226888_at	CSNK1G1	Casein kinase 1, gamma 1		1.34989	4.52304	*****	-1.29161	-2.91445	*
217270_s_at	DYRK1B	dual-specificity tyrosine-(Y)-phosphorylation regulated kinase 1B	DYRK1B is a member of the DYRK family of protein kinases. DYRK1B contains a bipartite nuclear localization signal and is found mainly in muscle and testis. The protein is proposed to be involved in the regulation of nuclear functions. Three isoforms of DYRK1B have been identified differing in the presence of two alternatively spliced exons within the catalytic domain	-2.03118	-4.02465	***	-1.00268	-0.00363479
219544_at	FLJ22624	FLJ22624 protein	BORA is an activator of the protein kinase Aurora A (AURKA; MIM 603072), which is required for centrosome maturation, spindle assembly, and asymmetric protein localization during mitosis (Hutterer et al., 2006 [PubMed 16890155])	1.04562	0.211387	NS	1.97125	2.91185	*
212486_s_at	FYN	FYN oncogene related to SRC, FGR, YES		-1.07704	-0.437937	NS	1.77616	2.5229	*
209945_s_at	GSK3B	glycogen synthase kinase 3 beta		1.43139	2.75646	*	-1.96847	-2.92441	*
219028_at	HIPK2	homeodomain interacting protein kinase 2		-1.33472	-2.53839	*	-1.01487	-0.0656531
202670_at	MAP2K1	mitogen-activated protein kinase kinase 1		1.5928	4.23019	****	-1.31883	-1.85239
215903_s_at	MAST2	microtubule associated serine/threonine kinase 2		1.22317	1.60306	NS	-2.22377	-5.51828	*****
218809_at	PANK2	pantothenate kinase 2 (Hallervorden-Spatz syndrome)		1.13839	1.13628	NS	1.36797	2.88498	*
212688_at	PIK3CB	phosphoinositide-3-kinase, catalytic, beta polypeptide		1.16747	1.05712	NS	1.62875	1.10246
205570_at	PIP5K2A	phosphatidylinositol-4-phosphate 5-kinase, type II, alpha		-1.16701	-0.762008	NS	1.95835	5.77545	*****
234609_at	PRKCE	Protein kinase C, epsilon		-1.09331	-0.423349	NS	-7.26504	-5.41949	*****
242240_at	PTK2	PTK2 protein tyrosine kinase 2		-1.62146	-3.65855	***	-1.0014	-0.00165276
226551_at	RIPK1	Receptor (TNFRSF)-interacting serine-threonine kinase 1		-1.3184	-1.7903	NS	1.65422	1.71521
206875_s_at	SLK	STE20-like kinase (yeast)		-1.61846	-1.96462	NS	2.15966	4.24876	***
206272_at	SPHAR	S-phase response (cyclin-related)		1.35882	2.76572	*	1.08337	0.821937
40420_at	STK10	serine/threonine kinase 10		-1.26871	-2.60502	*	1.60096	9.32069	******
36019_at	STK19	serine/threonine kinase 19		1.0647	0.936594	NS	-1.46739	-6.13728	******
202479_s_at	TRIB2	tribbles homolog 2 (Drosophila)		-1.68789	-2.52875	*	-1.68035	-1.09503
244839_at	TTN	titin		-1.76953	-1.97116	NS	-3.69827	-2.77236	*
221999_at	VRK3	vaccinia related kinase 3		1.25705	1.17184	NS	1.62844	5.49824	*****
2c. Phosphatases
208956_x_at	DUT	dUTP pyrophosphatase		-1.00534	-0.0251547	NS	2.33755	8.10609	******
205231_s_at	EPM2A	epilepsy, progressive myoclonus type 2A, Lafora disease (laforin)		-1.01001	-0.033186	NS	2.83223	6.5291	******
209229_s_at	KIAA1115(SAPS1)	SAPS domain family, member 1	Protein phosphatase regulatory subunits, such as SAPS1, modulate the activity of protein phosphatase catalytic subunits by restricting substrate specificity, recruiting substrates, and determining the intracellular localization of the holoenzyme. SAPS1 is a regulatory subunit for the protein phosphatase-6 catalytic subunit (PPP6C; MIM 300141) (Stefansson and Brautigan, 2006 [PubMed 16769727]).[	-1.4831	-2.14686	*	-2.07511	-1.53895
221579_s_at	NUDT3	nudix (nucleoside diphosphate linked moiety X)-type motif 3		-1.29702	-1.78946	NS	-1.57477	-3.16106	**
213638_at	PHACTR1	phosphatase and actin regulator 1		1.4548	2.47484	*	-1.81012	-2.42361	*
217848_s_at	PP	pyrophosphatase (inorganic)		1.69183	4.72427	*****	-1.26406	-2.58833	*
215280_s_at	PPFIA3	protein tyrosine phosphatase, receptor type, f polypeptide (PTPRF), interacting protein (liprin), alpha 3		1.34954	1.87292	NS	-1.96282	-2.29016	*
209296_at	PPM1B	protein phosphatase 1B (formerly 2C), magnesium-dependent, beta isoform		1.9227	3.15373	**	-1.25363	-1.368
200726_at	PPP1CC	protein phosphatase 1, catalytic subunit, gamma isoform		1.06706	0.992776	NS	1.29067	1.72468
201877_s_at	PPP2R5C	protein phosphatase 2, regulatory subunit B (B56), gamma isoform		1.51751	2.11197	NS	1.60295	1.34974
224192_at	SPAP1	SH2 domain containing phosphatase anchor protein 1		-1.80235	-2.40716	*	2.07009	1.09904
1554351_a_at	MGC3794	putative MAPK activating protein	TIPRL is an inhibitory regulator of protein phosphatase-2A (PP2A) (see PPP2CA; MIM 176915), PP4 (see PPP4C; MIM 602035), and PP6 (see PPP6C; MIM 300141) (McConnell et al., 2007 [PubMed 17384681]).[	-1.6355	-2.18362	*	1.80622	2.33504	*
2d. Transferases
55093_at	CSGlcA-T	chondroitin sulfate glucuronyltransferase		1.86851	2.87572	*	-1.28376	-0.871209
210608_s_at	FUT2	fucosyltransferase 2 (secretor status included)		-1.20902	-0.975005	NS	1.96628	5.91314	*****
214088_s_at	FUT3	fucosyltransferase 3 (galactoside 3(4)-L-fucosyltransferase, Lewis blood group included)		1.45653	2.65887	*	-1.65839	-1.89793
201470_at	GSTO1	glutathione S-transferase omega 1		1.34333	2.95793	*	-1.01307	-0.134262
235484_at	PTAR1	protein prenyltransferase alpha subunit repeat containing 1		-1.64583	-2.88065	*	1.87927	3.87073	***
209180_at	RABGGTB	Rab geranylgeranyltransferase, beta subunit		1.31478	2.9007	*	1.09726	0.566023
202854_at	SLC16A3	solute carrier family 16 (monocarboxylic acid transporters), member 3	Lactic acid and pyruvate transport across plasma membranes is catalyzed by members of the proton-linked monocarboxylate transporter (MCT) family, which has been designated solute carrier family-16. Each MCT appears to have slightly different substrate and inhibitor specificities and transport kinetics, which are related to the metabolic requirements of the tissues in which it is found. The MCTs, …	1.3655	2.65275	*	1.06455	0.459651
203217_s_at	ST3GAL5	ST3 beta-galactoside alpha-2,3-sialyltransferase 5		1.14761	1.26251	NS	-1.95656	-3.05787	*
220865_s_at	TPRT	trans-prenyltransferase		-1.12674	-0.876541	NS	1.74476	6.41955	******
Signal Transduction
231903_x_at	ARHGAP23	Rho GTPase activating protein 23	The RHO (see ARHA; MIM 165390) family of small GTPases are involved in signal transduction through transmembrane receptors, and they are inactive in the GDP-bound form and active in the GTP-bound form. GTPase-activating proteins, such as ARHGAP23, inactivate RHO family proteins by stimulating their hydrolysis of GTP (Katoh and Katoh, 2004 [PubMed 15254754]).[	-1.68814	-3.29422	***	1.05405	0.186438
216835_s_at	DOK1	docking protein 1, 62kDa (downstream of tyrosine kinase 1)		-1.61147	-2.35674	*	1.36763	2.89579	*
211299_s_at	FLOT2	flotillin 2	Caveolae are small domains on the inner cell membrane involved in vesicular trafficking and signal transduction. This gene encodes a caveolae-associated, integral membrane protein, which is thought to function in neuronal signaling	-1.4942	-2.66179	*	-1.41024	-0.953609
206927_s_at	GUCY1A2	guanylate cyclase 1, soluble, alpha 2		-1.38612	-2.52584	*	-1.22514	-0.61697
209185_s_at	IRS2	insulin receptor substrate 2		1.43058	2.87913	*	1.08434	0.909615
203488_at	LPHN1	latrophilin 1		-1.09379	-0.809199	NS	-1.69327	-2.56816	*
212678_at	NF1	Neurofibromin 1 (neurofibromatosis, von Recklinghausen disease, Watson disease)	This gene product appears to function as a negative regulator of the ras signal transduction pathway. Mutations in this gene have been linked to neurofibromatosis type 1, juvenile myelomonocytic leukemia and Watson syndrome. The mRNA for this gene is subject to RNA editing (CGA>UGA->Arg1306Term) resulting in premature translation termination. Alternatively spliced transcript variants encoding dif…	2.51663	2.97986	**	-1.91465	-2.92972	*
211302_s_at	PDE4B	phosphodiesterase 4B, cAMP-specific (phosphodiesterase E4 dunce homolog, Drosophila)		-2.28685	-3.05919	**	-2.04773	-1.24313
205078_at	PIGF	phosphatidylinositol glycan, class F		1.3671	2.34967	*	-1.40675	-2.49818	*
205911_at	PTHR1	parathyroid hormone receptor 1		1.0684	0.83383	NS	-1.4741	-6.56753	******
203911_at	RAP1GA1	RAP1, GTPase activating protein 1		1.3148	2.75881	*	-1.61822	-5.21189	*****
201628_s_at	RRAGA	Ras-related GTP binding A		1.59665	2.87276	*	-1.24824	-2.12444
205809_s_at	WASL	Wiskott-Aldrich syndrome-like		1.79802	3.12103	**	-1.58094	-0.90469
2e. Growth factors
208223_s_at	ACVR1B	activin A receptor, type IB		-1.14566	-0.457413	NS	2.16726	2.90884	*
244503_at	BDNF	Brain-derived neurotrophic factor	The protein encoded by this gene is a member of the nerve growth factor family. It is induced by cortical neurons, and is necessary for survival of striatal neurons in the brain. Expression of this gene is reduced in both Alzheimer's and Huntington disease patients. This gene may play a role in the regulation of stress response and in the biology of mood disorders. Multiple transcript variants en…	-1.7978	-2.1819	*	-1.43587	-1.72215
205723_at	CNTFR	ciliary neurotrophic factor receptor		-1.62565	-2.79706	*	-1.16531	-0.345246
210764_s_at	CYR61	cysteine-rich, angiogenic inducer, 61		1.27788	1.5129	NS	-3.93587	-4.36236	***
204246_s_at	DCTN3	dynactin 3 (p22)		1.25438	2.36292	*	-1.49718	-4.26279	***
202023_at	EFNA1	ephrin-A1		2.85691	2.97688	**	-5.74999	-5.4667	*****
210132_at	EFNA3	ephrin-A3		-1.17388	-1.52626	NS	-2.28907	-2.18816
209356_x_at	EGF-containing fibulin-like extracellular matrix protein 2	EFEMP2		-1.1161	-0.988059	NS	-1.9615	-1.41745
215404_x_at	FGFR1	fibroblast growth factor receptor 1 (fms-related tyrosine kinase 2, Pfeiffer syndrome)		1.43352	1.60581	NS	2.00222	4.41022	***
206397_x_at	GDF1 /// LASS1	growth differentiation factor 1 /// LAG1 longevity assurance homolog 1 (S. cerevisiae)		1.25655	2.13096	*	-2.01534	-2.36883	*
201627_s_at	INSIG1	insulin induced gene 1		-1.14243	-1.04528	NS	1.79912	12.7197	******
217377_x_at	NTRK3	neurotrophic tyrosine kinase, receptor, type 3		-1.38913	-2.22288	*	-1.224	-1.40072
228128_x_at	PAPPA	pregnancy-associated plasma protein A, pappalysin 1		1.14878	0.339979	NS	2.90031	3.03859	*
3. METABOLISM
3a. Protein synthesis and maturation
200903_s_at	AHCY	S-adenosylhomocysteine hydrolase		1.06269	0.623978	NS	-1.80227	-3.45598	**
212609_s_at	AKT3	V-akt murine thymoma viral oncogene homolog 3 (protein kinase B, gamma)		1.00966	0.0610163	NS	1.73655	3.31765	**
203525_s_at	APC	adenomatosis polyposis coli		1.12595	0.789903	NS	1.58163	1.7553
212863_x_at	CTBP1	C-terminal binding protein 1		1.46612	3.11646	**	-1.33596	-0.960588
212716_s_at	EIF3S12	eukaryotic translation initiation factor 3, subunit 12		1.47239	2.69315	*	-1.24593	-1.77859
205061_s_at	EXOSC9	exosome component 9		1.76618	4.16039	***	-1.15513	-0.465436
219501_at	FLJ10094	hypothetical protein FLJ10094		1.0056	0.0590956	NS	1.52409	8.14625	******
219846_at	FLJ20203	hypothetical protein FLJ20203		1.03497	0.144628	NS	2.08238	9.9488	******
212824_at	FUBP3	far upstream element (FUSE) binding protein 3		-1.34211	-1.60747	NS	2.38347	3.61912	***
212450_at	KIAA0256	KIAA0256 gene product		1.28214	2.18337	*	1.22612	1.63299
204568_at	KIAA0831	KIAA0831		1.77187	2.86501	*	-3.91168	-6.64144	******
218036_x_at	NMD3	NMD3 homolog (S. cerevisiae)	Ribosomes are composed of 60S and 40S subunits that are assembled in the nucleolus and exported to the cytoplasm through nuclear pore complexes in the nuclear envelope. NMD3 is an adaptor for 60S subunit export via the CRM1 (XPO1; MIM 602559) pathway (Trotta et al., 2003 [PubMed 12773398])	1.08466	0.836967	NS	1.46325	1.40227
212191_x_at	RPL13	ribosomal protein L13		1.77677	3.18138	**	-1.45355	-1.36959
212734_x_at	RPL13	ribosomal protein L13		1.8949	2.65138	*	-1.50696	-2.48878	*
210646_x_at	RPL13A	ribosomal protein L13a		1.41604	2.48019	*	-1.36832	-3.5851	***
212270_x_at	RPL17	ribosomal protein L17		1.53637	3.68626	***	-1.25011	-1.24932
200022_at	RPL18	ribosomal protein L18 /// ribosomal protein L18		1.57059	2.89764	*	-1.22959	-2.22751	*
200029_at	RPL19	ribosomal protein L19 /// ribosomal protein L19		1.69146	3.8626	***	-1.57693	-1.48929
203012_x_at	RPL23A	ribosomal protein L23a		1.77358	2.58714	*	-2.76808	-4.16074	***
218830_at	RPL26L1	ribosomal protein L26-like 1		1.59281	3.22047	**	-1.2627	-2.46846	*
219762_s_at	RPL36	ribosomal protein L36		1.85111	4.09425	****	-1.88128	-3.0607	*
201406_at	RPL36A	ribosomal protein L36a		1.52623	3.023	**	1.05841	0.641024
207585_s_at	RPL36AL	ribosomal protein L36a-like		1.79583	2.61386	*	-1.97737	-3.1327	**
200092_s_at	RPL37	ribosomal protein L37 /// ribosomal protein L37		1.64526	2.04928	NS	-3.28195	-4.17822	***
200717_x_at	RPL7	ribosomal protein L7		1.54959	3.47084	***	-1.07074	-0.691768
224930_x_at	RPL7A	ribosomal protein L7a		1.32855	2.49553	*	-1.31403	-3.70383	***
200936_at	RPL8	ribosomal protein L8		1.57835	3.46032	***	-1.40038	-1.34361
200095_x_at	RPS10	ribosomal protein S10 /// ribosomal protein S10		1.62388	2.9725	**	-1.64549	-3.47924	**
200817_x_at	RPS10	ribosomal protein S10		1.56222	3.58759	***	-1.53449	-3.13733	**
211542_x_at	RPS10	ribosomal protein S10		1.59658	3.26681	**	-1.44702	-1.50933
200819_s_at	RPS15	ribosomal protein S15		1.3759	2.20644	*	-1.9543	-3.24737	**
226131_s_at	RPS16	ribosomal protein S16		1.58984	3.37637	***	-1.33912	-2.38973	*
201665_x_at	RPS17	ribosomal protein S17		1.49284	2.84724	*	-1.21968	-2.11666
211487_x_at	RPS17	ribosomal protein S17		1.69962	4.03385	***	-2.07072	-4.01896	***
212578_x_at	RPS17	ribosomal protein S17		1.9314	3.68969	***	-1.50185	-2.64802	*
213414_s_at	RPS19	ribosomal protein S19		1.45501	2.61636	*	-1.18497	-2.06549
214003_x_at	RPS20	ribosomal protein S20		1.65033	4.07786	****	-1.59716	-3.94977	***
200834_s_at	RPS21	ribosomal protein S21		1.64608	3.89621	***	-1.69321	-4.7583	****
200099_s_at	RPS3A	ribosomal protein S3A /// ribosomal protein S3A		1.69967	3.00364	**	-1.21702	-1.59201
222011_s_at	TCP1	t-complex 1		-1.1427	-0.381117	NS	2.60326	2.11867
208943_s_at	TLOC1	translocation protein 1		1.48866	2.36591	*	1.53265	0.676268
202857_at	U2AF1	U2(RNU2) small nuclear RNA auxiliary factor 1		1.36746	2.531	*	-1.6474	-2.43253	*
224813_at	WASL	Wiskott-Aldrich syndrome-like		1.52408	2.6838	*	-1.28586	-1.46429
218543_s_at	ZC3HDC1	zinc finger CCCH type domain containing 1		-1.26395	-1.94102	NS	1.78735	2.43889	*
201057_s_at	GOLGB1	golgi autoantigen, golgin subfamily b, macrogolgin (with transmembrane signal), 1		-1.43371	-2.16369	*	1.59467	2.38849	*
200757_s_at	CALU	calumenin		1.37084	4.35251	****	-1.46972	-5.67704	*****
203133_at	SEC61B	Sec61 beta subunit		1.39766	2.61471	*	-1.45353	-1.33103
3b. Proteolysis
241358_at	WFIKKN2	WAP, follistatin/kazal, immunoglobulin, kunitz and netrin domain containing 2	The WFIKKN1 protein contains a WAP domain, follistatin domain, immunoglobulin domain, two tandem Kunitz domains, and an NTR domain. This gene encodes a WFIKKN1-related protein which has the same domain organization as the WFIKKN1 protein. The WAP-type, follistatin type, Kunitz-type, and NTR-type protease inhibitory domains may control the action of multiple types of proteases	-1.22337	-1.39462	NS	1.78618	3.95224	***
38710_at	OTUB1	OTU domain, ubiquitin aldehyde binding 1	The product of this gene is a member of the OTU (ovarian tumor) superfamily of predicted cysteine proteases. The encoded protein is a highly specific ubiquitin iso-peptidase, and cleaves ubiquitin from branched poly-ubiquitin chains but not from ubiquitinated substrates. It interacts with another ubiquitin protease and an E3 ubiquitin ligase that inhibits cytokine gene transcription in the immune…	1.15449	1.90923	NS	-1.50961	-2.62575	*
212586_at	CAST	calpastatin		-1.28984	-0.771914	NS	2.55404	2.27983	*
chaperon proteins
200910_at	CCT3	chaperonin containing TCP1, subunit 3 (gamma)		1.5444	3.18602	**	-1.17663	-0.661076
201804_x_at	CKAP1	cytoskeleton associated protein 1		1.34541	2.68382	*	-1.58039	-4.72825	****
205830_at	CLGN	calmegin		-1.81069	-2.50782	*	3.12471	4.17087	***
208815_x_at	HSPA4	heat shock 70kDa protein 4		-1.30114	-1.68281	NS	1.92938	6.2309	******
200806_s_at	HSPD1	heat shock 60kDa protein 1 (chaperonin)		-1.22499	-1.61823	NS	1.44577	6.88578	******
203667_at	TBCA	tubulin-specific chaperone a		1.61685	2.84599	*	-1.40567	-1.19138
Protein degradation
214411_x_at	CTRB1	chymotrypsinogen B1		-1.25111	-1.33407	NS	1.94328	5.71776	*****
241016_at	CUL3	Cullin 3	CUL3 is a component of a ubiquitin E3 ligase that is essential for mitotic division	-2.02695	-1.62903	NS	5.84815	1.79231
213249_at	FBXL7	F-box and leucine-rich repeat protein 7	This gene encodes a member of the F-box protein family which is characterized by an approximately 40 amino acid motif, the F-box. The F-box proteins constitute one of the four subunits of ubiquitin protein ligase complex called SCFs (SKP1-cullin-F-box), which function in phosphorylation-dependent ubiquitination. The F-box proteins are divided into 3 classes: Fbws containing WD-40 domains, Fbls co…	-1.47443	-1.5738	NS	2.33705	9.13352	******
224683_at	FBXO18	F-box protein, helicase, 18	This gene encodes a member of the F-box protein family, members of which are characterized by an approximately 40 amino acid motif, the F-box. The F-box proteins constitute one of the four subunits of ubiquitin protein ligase complex called SCFs (SKP1-cullin-F-box), which function in phosphorylation-dependent ubiquitination. The F-box proteins are divided into three classes: Fbws containing WD-40…	-1.63406	-3.42635	***	-1.57925	-1.09645
229955_at	FBXO3	F-box protein 3		-1.07559	-0.290179	NS	2.47887	1.21963
218667_at	praja 1	PJA1	Involved in protein ubiquitination in the brain. Candidate gene for X-linked mental retardation	1.43988	3.22284	**	-1.486	-2.83725	*
235993_at	PSMF1	Proteasome (prosome, macropain) inhibitor subunit 1 (PI31)		-1.41891	-2.22226	*	-1.43878	-0.600944
224439_x_at	RNF7	ring finger protein 7 /// ring finger protein 7		1.71601	2.82495	*	-1.38524	-2.53913	*
222753_s_at	SPCS3	signal peptidase complex subunit 3 homolog (S. cerevisiae)		1.46229	2.9216	*	-1.28752	-2.51745	*
208838_at	TIP120A	TBP-interacting protein		-1.2163	-0.93139	NS	2.00273	2.14693
201177_s_at	UBA2	SUMO-1 activating enzyme subunit 2		1.37306	1.74938	NS	1.4898	3.3659	**
222578_s_at	UBE1DC1	ubiquitin-activating enzyme E1-domain containing 1	This gene encodes a member of the E1-like ubiquitin-activating enzyme family. This protein activates ubiquitin-fold modifier 1, a ubiquitin-like post-translational modifier protein, via the formation of a high-energy thioester bond. Two alternatively spliced transcript variants encoding distinct isoforms have been found for this gene. A pseudogene located on chromosome 1 has also been identified.	1.57604	3.45771	***	-1.27049	-3.0038	*
222991_s_at	UBQLN1	ubiquilin 1	This gene encodes an ubiquitin-like protein (ubiquilin) that shares a high degree of similarity with related products in yeast, rat and frog. Ubiquilins contain an N-terminal ubiquitin-like domain and a C-terminal ubiquitin-associated domain. They physically associate with both proteasomes and ubiquitin ligases, and thus are thought to functionally link the ubiquitination machinery to the proteas…	-1.26816	-2.0364	NS	2.03888	4.24848	***
1563497_at	USP25	ubiquitin specific protease 25	Ubiquitin (MIM 191339) is a highly conserved 76-amino acid protein involved in regulation of intracellular protein breakdown, cell cycle regulation, and stress response. Ubiquitin is released from degraded proteins by disassembly of the polyubiquitin chains, which is mediated by ubiquitin-specific proteases (USPs), such as USP25 (Valero et al., 1999 [PubMed 10644437])	-1.35867	-1.21651	NS	2.14798	2.48813	*
211702_s_at	USP32	ubiquitin specific protease 32 /// ubiquitin specific protease 32		-1.34857	-2.68453	*	1.20734	1.28425
Proteasoms
210759_s_at	PSMA1	proteasome (prosome, macropain) subunit, alpha type, 1		1.24344	2.02415	NS	-1.38621	-3.8252	***
201532_at	PSMA3	proteasome (prosome, macropain) subunit, alpha type, 3		1.50029	2.17236	*	1.30079	5.76404	*****
201068_s_at	PSMC2	proteasome (prosome, macropain) 26S subunit, ATPase, 2		1.0929	0.703846	NS	1.45683	2.8904	*
238020_at	PSMC2	Proteasome (prosome, macropain) 26S subunit, ATPase, 2		1.1204	0.730837	NS	1.58703	2.59791	*
201198_s_at	PSMD1	proteasome (prosome, macropain) 26S subunit, non-ATPase, 1		1.51575	2.64981	*	-1.24552	-1.10274
202557_at	STCH	stress 70 protein chaperone, microsome-associated, 60kDa		-1.26817	-1.00157	NS	2.43734	5.45497	*****
3c. Glucidic and lipidic metabolism
Glucid Metabolism
204483_at	ENO3	enolase 3 (beta, muscle)	1.30048	1.30048	1.42233	NS	-7.44769	-7.14972	******
206576_s_at	CEACAM1	carcinoembryonic antigen-related cell adhesion molecule 1 (biliary glycoprotein)		-1.06907	-0.224315	NS	2.10519	3.21729	**
219374_s_at	ALG9	asparagine-linked glycosylation 9 homolog (yeast, alpha 1,2 mannosyltransferase)		-1.04979	-0.27311	NS	1.67808	6.3134	******
226112_at	SGCB	sarcoglycan, beta (43kDa dystrophin-associated glycoprotein)		-1.21111	-0.773411	NS	2.84102	8.39743	******
65635_at	FLJ21865	endo-beta-N-acetylglucosaminidase		-1.29867	-3.37244	***	-1.09938	-1.02375
Lipid Metabolism
212449_s_at	LYPLA1	lysophospholipase I		1.00011	0.00028447	NS	2.84649	1.56122
200785_s_at	LRP1	low density lipoprotein-related protein 1 (alpha-2-macroglobulin receptor)		-1.45935	-1.9211	NS	2.08254	13.0296	******
201339_s_at	SCP2	sterol carrier protein 2		1.45267	2.41017	*	-1.36278	-1.14051
202282_at	HADH2	hydroxyacyl-Coenzyme A dehydrogenase, type II		1.38128	2.59027	*	-1.60254	-1.76181
205298_s_at	BTN2A2	butyrophilin, subfamily 2, member A2		-1.49673	-2.68984	*	1.66721	4.64504	****
206918_s_at	CPNE1	copine I		-1.27745	-1.79726	NS	-1.45163	-1.0809
211026_s_at	MGLL	monoglyceride lipase /// monoglyceride lipase		-1.0584	-0.516971	NS	1.4807	6.41866	******
212862_at	CDS2	CDP-diacylglycerol synthase (phosphatidate cytidylyltransferase) 2		-1.33071	-1.90778	NS	-1.61918	-3.21374	**
Phosphate Metabolism
200822_x_at	TPI1	triosephosphate isomerase 1		1.424	2.728	*	-1.87085	-4.20834	***
205518_s_at	CMAH	Cytidine monophosphate-N-acetylneuraminic acid hydroxylase (CMP-N-acetylneuraminate monooxygenase)		-1.4695	-1.43912	NS	2.16303	1.81359
AFFX-HUMGAPDH/M33197_3_at	GAPD	glyceraldehyde-3-phosphate dehydrogenase		1.11868	1.50552	NS	-1.32955	-2.31711	*
3d. Mitochondrial Metabolism
201322_at	ATP5B	ATP synthase, H+ transporting, mitochondrial F1 complex, beta polypeptide		1.3784	3.00052	**	-1.2144	-0.771182
205711_x_at	ATP5C1	ATP synthase, H+ transporting, mitochondrial F1 complex, gamma polypeptide 1		1.29686	2.5531	*	-1.03155	-0.320681
208870_x_at	ATP5C1	ATP synthase, H+ transporting, mitochondrial F1 complex, gamma polypeptide 1		1.17623	1.79287	NS	1.14819	2.02269
208764_s_at	ATP5G2	ATP synthase, H+ transporting, mitochondrial F0 complex, subunit c (subunit 9), isoform 2		1.42885	3.11301	**	-1.19884	-0.74318
207507_s_at	ATP5G3	ATP synthase, H+ transporting, mitochondrial F0 complex, subunit c (subunit 9) isoform 3		1.56125	2.78891	*	-1.26254	-0.826109
210453_x_at	ATP5L	ATP synthase, H+ transporting, mitochondrial F0 complex, subunit g		1.59035	2.51037	*	-1.56204	-1.9084
207573_x_at	ATP5L	ATP synthase, H+ transporting, mitochondrial F0 complex, subunit g		1.88796	2.90973	*	-1.7919	-2.26133	*
208746_x_at	ATP5L	ATP synthase, H+ transporting, mitochondrial F0 complex, subunit g		1.63169	2.44733	*	-1.74345	-2.58358	*
210453_x_at	ATP5L	ATP synthase, H+ transporting, mitochondrial F0 complex, subunit g		1.59035	2.51037	*	-1.56204	-1.9084
200818_at	ATP5O	ATP synthase, H+ transporting, mitochondrial F1 complex, O subunit (oligomycin sensitivity conferring protein)		1.49185	3.16969	**	-1.14177	-0.590747
1554177_a_at	ATP5S	ATP synthase, H+ transporting, mitochondrial F0 complex, subunit s (factor B)		-1.3774	-0.806726	NS	3.41639	10.1523	******
213995_at	ATP5S	ATP synthase, H+ transporting, mitochondrial F0 complex, subunit s (factor B)		1.29969	2.31587	*	-1.33349	-6.56841	******
200955_at	IMMT	inner membrane protein, mitochondrial (mitofilin)		1.43682	2.4196	*	-1.64345	-4.84354	****
208787_at	MRPL3	mitochondrial ribosomal protein L3		2.34126	2.98394	**	1.00299	0.0101831
218558_s_at	MRPL39	mitochondrial ribosomal protein L39		1.7983	3.00413	**	-1.84095	-1.58955
202959_at	MUT	methylmalonyl Coenzyme A mutase		-1.13468	-0.561544	NS	2.26872	4.41992	***
201226_at	NDUFB8	NADH dehydrogenase (ubiquinone) 1 beta subcomplex, 8, 19kDa		1.62629	3.20946	**	-1.28433	-2.37997	*
210010_s_at	SLC25A1	solute carrier family 25 (mitochondrial carrier; citrate transporter), member 1		-1.41573	-1.90101	NS	-1.68487	-3.31024	**
218989_x_at	SLC30A5	solute carrier family 30 (zinc transporter), member 5		-1.03356	-0.221236	NS	1.62903	3.70657	***
205849_s_at	UQCRB	ubiquinol-cytochrome c reductase binding protein		1.15388	0.888557	NS	1.58882	5.58946	*****
200883_at	UQCRC2	ubiquinol-cytochrome c reductase core protein II		-1.74071	-2.74444	*	1.56407	2.99901	*
4. NUCLEAR ACTIVITIES
4a. Nuclear Factors
202208_s_at	ARL7	ADP-ribosylation factor-like 7		1.05301	0.271563	NS	-4.23561	-3.39913	**
201354_s_at	BAZ2A	bromodomain adjacent to zinc finger domain, 2A		-1.60722	-2.70067	*	-3.07432	-2.69504	*
208685_x_at	BRD2	bromodomain containing 2		1.48217	2.49565	*	-2.23148	-1.51613
48580_at	CXXC1	CXXC finger 1 (PHD domain)		-1.01742	-0.117148	NS	-2.83996	-6.36996	******
210320_s_at	DDX52	DEAD (Asp-Glu-Ala-Asp) box polypeptide 52		1.12359	0.425347	NS	1.96622	7.24455	******
58994_at	FLJ20241	putative NFkB activating protein		-1.37983	-2.48886	*	-1.39287	-4.31378	***
213940_s_at	FNBP1	formin binding protein 1		-1.3781	-1.54155	NS	-2.51668	-2.67082	*
225433_at	GTF2A1	general transcription factor IIA, 1, 19/37kDa		1.06583	0.228502	NS	2.06343	3.12972	**
244764_at	HIVEP3	Human immunodeficiency virus type I enhancer binding protein 3		-1.62832	-1.73917	NS	2.54129	1.26781
213470_s_at	HNRPH1	heterogeneous nuclear ribonucleoprotein H1 (H)		-1.51985	-3.36918	***	1.04509	0.267678
207127_s_at	HNRPH3	heterogeneous nuclear ribonucleoprotein H3 (2H9)		-1.22563	-2.09765	NS	1.46101	2.13181
208990_s_at	HNRPH3	heterogeneous nuclear ribonucleoprotein H3 (2H9)		-1.47309	-2.02532	NS	2.32607	1.58736
200097_s_at	HNRPK	heterogeneous nuclear ribonucleoprotein K /// heterogeneous nuclear ribonucleoprotein K		1.4575	2.61067	*	1.26135	2.28269	*
229400_at	HOXD10	homeo box D10		1.4461	1.47758	NS	1.59424	1.94319
201362_at	IVNS1ABP	influenza virus NS1A binding protein		-1.39193	-1.81186	NS	1.99047	5.02441	*****
211762_s_at	KPNA2	karyopherin alpha 2 (RAG cohort 1, importin alpha 1) /// karyopherin alpha 2 (RAG cohort 1, importin alpha 1)		-1.91659	-1.96435	NS	3.27938	8.5711	******
213803_at	KPNB1	Karyopherin (importin) beta 1		-1.27544	-1.2507	NS	1.9117	6.01051	******
223492_s_at	LRRFIP1	leucine rich repeat (in FLII) interacting protein 1		-1.35775	-4.31684	****	1.02618	0.349331
214363_s_at	MATR3	matrin 3		1.58994	2.6086	*	-1.47206	-2.84877	*
200027_at	NARS	asparaginyl-tRNA synthetase /// asparaginyl-tRNA synthetase		-1.01989	-0.203306	NS	1.48095	5.82598	*****
217816_s_at	PCNP	PEST-containing nuclear protein		1.23844	1.00519	NS	1.79899	3.68899	***
206567_s_at	PHF20	PHD finger protein 20		1.40676	2.53255	*	-1.67171	-3.33911	**
202924_s_at	PLAGL2	pleiomorphic adenoma gene-like 2		1.22081	0.89583	NS	1.84675	5.84879	*****
212015_x_at	PTBP1	polypyrimidine tract binding protein 1		-1.29024	-1.75463	NS	1.88981	5.19587	*****
212016_s_at	PTBP1	polypyrimidine tract binding protein 1		-1.41982	-2.42058	*	1.62467	1.55831
232112_at	RALGPS2	Ral GEF with PH domain and SH3 binding motif 2		-1.13877	-1.14628	NS	1.86101	3.26119	**
212028_at	RBM25	RNA binding motif protein 25		1.5106	3.00971	**	-1.55944	-5.89443	*****
209868_s_at	RBMS1	RNA binding motif, single stranded interacting protein 1		-1.27959	-1.50892	NS	-2.47746	-7.64665	******
218117_at	RBX1	ring-box 1		1.59084	3.48464	***	-1.33421	-2.93514	*
226404_at	RNPC2	RNA-binding region (RNP1, RRM) containing 2		-1.08233	-0.576637	NS	1.83609	2.86362	*
218977_s_at	SECP43	tRNA selenocysteine associated protein		1.2868	1.47406	NS	-2.71288	-8.72594	******
206989_s_at	SFRS2IP	splicing factor, arginine/serine-rich 2, interacting protein		1.51277	1.30216	NS	1.83602	4.77618	****
206544_x_at	SMARCA2	SWI/SNF related, matrix associated, actin dependent regulator of chromatin, subfamily a, member 2		1.22848	1.43086	NS	1.55667	1.48203
202983_at	SMARCA3	SWI/SNF related, matrix associated, actin dependent regulator of chromatin, subfamily a, member 3		-1.32468	-0.918074	NS	2.5139	6.43269	******
226465_s_at	SON	SON DNA binding protein		1.72356	3.30977	***	-1.46263	-2.51231	*
1558208_at	TARDBP	TAR DNA binding protein		3.38473	4.78487	*****	-1.15057	-0.648943
240822_at	TDP1	Tyrosyl-DNA phosphodiesterase 1		3.05692	3.12348	**	-1.26889	-0.855216
223132_s_at	TRIM8	tripartite motif-containing 8		-1.06347	-0.955409	NS	-1.74225	-2.58223	*
228556_at	YT521	splicing factor YT521-B		-1.02818	-0.193364	NS	-3.8421	-5.80063	*****
204847_at	ZBTB11	zinc finger and BTB domain containing 11		1.33963	3.12147	**	1.61962	9.85347	******
207920_x_at	ZFX	zinc finger protein, X-linked		-1.30995	-0.949053	NS	2.5792	1.80835
208446_s_at	ZFYVE9	zinc finger, FYVE domain containing 9		1.01455	0.0686618	NS	1.93713	4.31593	***
223214_s_at	ZHX1	zinc fingers and homeoboxes 1		1.04649	0.249682	NS	1.8611	4.85242	****
200050_at	ZNF146	zinc finger protein 146 /// zinc finger protein 146		-1.11377	-0.407116	NS	2.1839	1.59442
204234_s_at	ZNF195	zinc finger protein 195		-1.35587	-1.4954	NS	-2.2047	-4.96324	*****
209431_s_at	ZNF278	zinc finger protein 278		1.18863	1.11628	NS	-2.5304	-6.25684	******
207699_at	ZNF409	zinc finger protein 409		-1.69193	-2.68639	*	1.21011	0.831548
Cytoplasmic factors
201635_s_at	FXR1	fragile X mental retardation, autosomal homolog 1		1.30712	1.6265	NS	1.28739	3.5088	***
228379_at	NUTF2	Nuclear transport factor 2		1.52235	3.66476	***	-1.28256	-0.713609
4b. Transcription regulation
35201_at	HNRPL	heterogeneous nuclear ribonucleoprotein L		1.34076	2.64364	*	-1.61445	-7.37846	******
201152_s_at	MBNL1	muscleblind-like (Drosophila)		1.27377	2.20791	*	-1.1492	-3.37419	**
222490_at	POLR3E	polymerase (RNA) III (DNA directed) polypeptide E (80kD)		-1.1889	-0.7202	NS	2.23309	7.48371	******
238281_at	RBMS1	RNA binding motif, single stranded interacting protein 1		1.24032	0.814778	NS	2.35683	3.68613	***
221532_s_at	REC14	recombination protein REC14		1.24809	3.30384	**	1.02083	0.383708
201785_at	RNASE1	ribonuclease, RNase A family, 1 (pancreatic)		-1.28671	-1.18168	NS	1.91144	2.93492	*
221768_at	SFPQ	Splicing factor proline/glutamine rich (polypyrimidine tract binding protein associated)		-1.65611	-2.91777	*	1.56695	2.10526
225814_at	XRN1	5'-3' exoribonuclease 1		1.50484	2.51682	*	-1.84387	-3.04334	*
211675_s_at	HIC	I-mfa domain-containing protein /// I-mfa domain-containing protein		-1.72574	-2.20992	*	-1.50283	-1.67093
244633_at	PIAS2	Protein inhibitor of activated STAT, 2		-1.62426	-1.55843	NS	2.86482	2.00414
Transcriptional factors
213134_x_at	BTG3	BTG family, member 3		1.48824	3.41394	***	-1.57854	-2.64786	*
225572_at	CREB1	CAMP responsive element binding protein 1		1.06028	0.442172	NS	1.61413	6.24303	******
237819_at	CREB3L2	CAMP responsive element binding protein 3-like 2		-2.45074	-2.16813	*	1.89089	1.46578
201573_s_at	ETF1	eukaryotic translation termination factor 1		1.56206	2.64205	*	1.06241	0.169883
224833_at	ETS1	v-ets erythroblastosis virus E26 oncogene homolog 1 (avian)		-1.00027	-0.00230171	NS	1.56961	2.30475	*
202724_s_at	FOXO1A	forkhead box O1A (rhabdomyosarcoma)		1.17497	1.56986	NS	-1.71957	-5.59923	*****
209292_at	ID4	Inhibitor of DNA binding 4, dominant negative helix-loop-helix protein		-1.01382	-0.0570945	NS	2.11598	2.15325
41387_R_at	JMJD3	jumonji domain containing 3		-1.65538	-3.0283	**	1.78115	3.17473	**
203752_s_at	JUND	jun D proto-oncogene		1.14399	1.30504	NS	-1.86308	-2.49031	*
203542_s_at	KLF9	Kruppel-like factor 9		1.82409	3.36807	***	-1.48494	-2.68835	*
202364_at	MXI1	MAX interactor 1 /// MAX interactor 1		1.55849	2.91973	*	-1.62852	-2.6136	*
224984_at	NFAT5	nuclear factor of activated T-cells 5, tonicity-responsive		1.19005	1.23818	NS	1.48608	1.18186
212857_x_at	PC4	activated RNA polymerase II transcription cofactor 4		1.04945	0.769333	NS	1.25378	1.95024
219195_at	PPARGC1A	peroxisome proliferative activated receptor, gamma, coactivator 1, alpha		1.46082	2.37364	*	1.19936	1.3125
204275_at	SOLH	small optic lobes homolog (Drosophila)		1.06607	0.328129	NS	1.80463	2.83885	*
58994_at		putative NFkB activating protein		-1.37983	-2.48886	*	-1.39287	-4.31378	***
208223_s_at		activin A receptor, type IB		-1.14566	-0.457413	NS	2.16726	2.90884	*
220473_s_at		zinc finger, CCHC domain containing 4		1.26558	0.718865	NS	2.23027	2.46028	*
208706_s_at		eukaryotic translation initiation factor 5		1.5608	3.29669	***	1.018	0.179636
Transcriptional initiation
218846_at	CRSP3	cofactor required for Sp1 transcriptional activation, subunit 3, 130kDa		-2.0574	-2.3981	*	2.07923	1.38061
221517_s_at	CRSP6	cofactor required for Sp1 transcriptional activation, subunit 6, 77kDa		1.55182	2.53434	*	1.08624	0.945341
221540_x_at	GTF2H2	general transcription factor IIH, polypeptide 2, 44kDa		-1.3621	-2.62877	*	1.4207	3.15858	**
218372_at	MED9	mediator of RNA polymerase II transcription, subunit 9 homolog (yeast)		-1.25068	-0.983111	NS	2.42429	8.22481	******
4c. Cell cycle regulation
212159_x_at	AP2A2	adaptor-related protein complex 2, alpha 2 subunit		-1.13606	-1.0297	NS	-1.81508	-5.63795	*****
203525_s_at	APC	adenomatosis polyposis coli		1.12595	0.789903	NS	1.58163	1.7553
207606_s_at	ARHGAP12	Rho GTPase activating protein 12		-1.51892	-1.6257	NS	2.35079	2.22276	*
224736_at	CCAR1	cell division cycle and apoptosis regulator 1		1.45302	3.79976	***	-1.29863	-2.81454	*
204745_x_at	MT1G	metallothionein 1G		2.0362	3.36348	***	-1.63789	-2.30786	*
206461_x_at	MT1H	metallothionein 1H		2.02292	3.43128	***	-1.47529	-1.66479
208676_s_at	PA2G4	proliferation-associated 2G4, 38kDa		1.23848	1.53578	NS	-1.89996	-3.06131	*
237782_at	PARD3	Par-3 partitioning defective 3 homolog (C. elegans)		-2.18037	-2.30597	*	2.53754	8.79631	******
200608_s_at	RAD21	RAD21 homolog (S. pombe)		1.16695	0.887389	NS	1.56175	1.84978
218206_x_at	SCAND1	SCAN domain containing 1
Cell proliferation
204246_s_at	DCTN3	dynactin 3 (p22)		1.25438	2.36292	*	-1.49718	-4.26279	***
204528_s_at	NAP1L1	nucleosome assembly protein 1-like 1		-1.08904	-0.548516	NS	2.34064	10.3955	******
218206_x_at	SCAND1	SCAN domain containing 1		1.45492	4.46908	*****	-1.50888	-3.54651	***
200055_at	TAF10	TAF10 RNA polymerase II, TATA box binding protein (TBP)-associated factor, 30kDa /// TAF10 RNA polymerase II, TATA box binding protein (TBP)-associated factor, 30kDa		1.30522	2.01215	NS	-1.89581	-3.97347	***
203572_s_at	TAF6	TAF6 RNA polymerase II, TATA box binding protein (TBP)-associated factor, 80kDa		-1.63682	-3.19892	**	-1.1122	-0.155737
222243_s_at	TOB2	transducer of ERBB2, 2		-2.15275	-3.83919	***	1.12698	0.135273
4d. Apoptosis and cell death
204950_at	CARD8	caspase recruitment domain family, member 8		-1.56698	-2.27084	*	2.08999	2.17415
203619_s_at	FAIM2	Fas apoptotic inhibitory molecule 2		-1.58159	-3.03676	**	1.44219	3.0171	*
212373_at	FEM1B	Fem-1 homolog b (C. elegans)		-1.6061	-1.94262	NS	1.95203	8.00276	******
202406_s_at	TIAL1	TIA1 cytotoxic granule-associated RNA binding protein-like 1		1.46025	2.37354	*	-1.62927	-2.60766	*
4e. Epigenetics
202422_s_at	ACSL4	acyl-CoA synthetase long-chain family member 4		-1.70183	-1.86081	NS	-9.12569	-4.00536	***
214736_s_at	ADD1	adducin 1 (alpha)		-2.64301	-2.32984	*	1.68051	2.48955	*
218534_s_at	AGGF1	angiogenic factor with G patch and FHA domains 1		-1.72998	-2.27411	*	2.04112	4.98149	*****
211935_at	ARL6IP	ADP-ribosylation factor-like 6 interacting protein		1.43643	2.96211	**	1.26554	2.01287
227905_s_at	AZI2	5-azacytidine induced 2		1.10114	0.476426	NS	1.75979	2.03384
202201_at	BLVRB	biliverdin reductase B (flavin reductase (NADPH))		2.17571	3.91518	***	-1.19125	-0.256482
217809_at	BZW2	basic leucine zipper and W2 domains 2		1.40669	2.53422	*	-1.31738	-1.59061
213986_s_at	C19orf6	chromosome 19 open reading frame 6		-1.66812	-3.35016	***	1.25137	1.24744
223307_at	CDCA3	cell division cycle associated 3		1.68157	2.2316	*	1.27909	1.81569
212752_at	CLASP1	cytoplasmic linker associated protein 1		1.58853	1.96079	NS	-2.64458	-2.00279
203642_s_at	COBLL1	COBL-like 1		-1.52406	-2.70341	*	1.63079	1.05088
209746_s_at	COQ7	coenzyme Q7 homolog, ubiquinone (yeast)		1.73377	2.54438	*	1.09621	0.358362
203880_at	COX17	COX17 homolog, cytochrome c oxidase assembly protein (yeast)		1.37726	1.90741	NS	1.37662	1.88201
201754_at	COX6C	cytochrome c oxidase subunit VIc		-1.60151	-2.40948	*	1.58246	1.59528
210766_s_at	CSE1L	CSE1 chromosome segregation 1-like (yeast)		1.58345	3.75242	***	-1.13633	-1.62183
215930_s_at	CTAGE5	CTAGE family, member 5		1.96427	2.68215	*	-3.40908	-4.62932	****
218021_at	DHRS4	dehydrogenase/reductase (SDR family) member 4		-1.49447	-4.25074	****	1.63732	3.23539	**
33768_at	DMWD	dystrophia myotonica-containing WD repeat motif		1.64862	2.6903	*	-1.44334	-1.64455
205738_s_at	FABP3	fatty acid binding protein 3, muscle and heart (mammary-derived growth inhibitor)		1.41308	2.81541	*	1.12005	0.908681
1558964_at	FAT3	FAT tumor suppressor homolog 3 (Drosophila)		-1.43796	-1.14246	NS	3.26594	2.1097
219427_at	FAT4	FAT tumor suppressor homolog 4 (Drosophila)		-1.42831	-2.85698	*	1.40491	3.34537	**
212373_at	FEM1B	Fem-1 homolog b (C. elegans)		-1.6061	-1.94262	NS	1.95203	8.00276	******
229892_at	FLJ33915	hypothetical protein FLJ33915		-2.02087	-3.59155	***	1.22352	0.280928
209576_at	GNAI1	guanine nucleotide binding protein (G protein), alpha inhibiting activity polypeptide 1		-1.36903	-1.22101	NS	2.35609	2.12566
225672_at	GOLGA2	golgi autoantigen, golgin subfamily a, 2		-1.04669	-0.482798	NS	-1.88321	-2.43401	*
203138_at	HAT1	histone acetyltransferase 1		1.16835	1.00954	NS	1.83389	3.11508	**
222540_s_at	HBXAP	hepatitis B virus x associated protein		1.38131	3.7148	***	-1.27172	-3.29116	**
206846_s_at	HDAC6	histone deacetylase 6		-1.09532	-1.03613	NS	1.66476	1.08373
207721_x_at	HINT1	histidine triad nucleotide binding protein 1		1.58238	3.08485	**	-1.40121	-1.35581
222067_x_at	HIST1H2BD	histone 1, H2bd		1.9563	2.66648	*	-2.11236	-5.10509	*****
221919_at	HNRPA1	heterogeneous nuclear ribonucleoprotein A1		-1.45052	-2.60733	*	1.36208	0.72129
211068_x_at	KIAA0592	KIAA0592 protein /// KIAA0592 protein		-1.20259	-2.0837	NS	1.31273	2.02065
213478_at	KIAA1026	KIAA1026 protein		1.64244	4.2646	****	-1.47327	-1.71121
206965_at	KLF12	Kruppel-like factor 12		-2.75902	-2.34349	*	1.20001	0.180726
204009_s_at	KRAS	v-Ki-ras2 Kirsten rat sarcoma viral oncogene homolog		1.38263	3.89032	***	-1.32342	-2.73652	*
203622_s_at	LOC56902	putatative 28 kDa protein		1.49307	1.81674	NS	1.8151	1.19577
209449_at	LSM2	LSM2 homolog, U6 small nuclear RNA associated (S. cerevisiae)		1.44769	3.07091	**	-1.67814	-2.55549	*
223546_x_at	LUC7L	LUC7-like (S. cerevisiae)		-1.81687	-2.48559	*	1.03838	0.103997
203640_at	MBNL2	muscleblind-like 2 (Drosophila)		1.23419	1.74279	NS	1.16184	0.952775
210435_at	NBR2	neighbor of BRCA1 gene 2		-1.07274	-0.291194	NS	2.18893	1.49412
205660_at	OASL	2'-5'-oligoadenylate synthetase-like		-1.65208	-2.84174	*	-1.59864	-0.826379
205060_at	PARG	poly (ADP-ribose) glycohydrolase		-1.71925	-2.90423	*	1.74882	1.11707
203845_at	PCAF	p300/CBP-associated factor		1.12848	0.996889	NS	1.71409	1.71099
217997_at	PHLDA1	pleckstrin homology-like domain, family A, member 1		-1.94875	-2.51257	*	1.43558	2.15451
203616_at	POLB	polymerase (DNA directed), beta		1.96449	2.92634	*	-1.05033	-0.339355
215357_s_at	POLDIP3	polymerase (DNA-directed), delta interacting protein 3		-1.80042	-4.06858	****	1.58982	1.20008
209511_at	POLR2F	polymerase (RNA) II (DNA directed) polypeptide F		1.59917	2.8486	*	1.02848	0.090801
208993_s_at	PPIG	peptidyl-prolyl isomerase G (cyclophilin G)		1.59396	2.57993	*	-1.45177	-4.02176	***
211953_s_at	RANBP5	RAN binding protein 5		-1.1463	-0.591412	NS	2.19438	1.83332
1554992_at	RASGRF1	Ras protein-specific guanine nucleotide-releasing factor 1		-1.97368	-2.21049	*	1.83408	2.41907	*
204245_s_at	RPP14	ribonuclease P 14kDa subunit		1.23907	1.47633	NS	1.37933	2.5295	*
215548_s_at	SCFD1	sec1 family domain containing 1		1.06377	0.625541	NS	1.35161	1.95501
205339_at	SIL	TAL1 (SCL) interrupting locus		-2.60444	-2.53423	*	2.66569	1.83948
206542_s_at	SMARCA2	SWI/SNF related, matrix associated, actin dependent regulator of chromatin, subfamily a, member 2		1.49316	2.36819	*	1.25283	2.51679	*
206544_x_at	SMARCA2	SWI/SNF related, matrix associated, actin dependent regulator of chromatin, subfamily a, member 2		1.22848	1.43086	NS	1.55667	1.48203
215623_x_at	SMC4L1	SMC4 structural maintenance of chromosomes 4-like 1 (yeast)		1.7918	1.78758	NS	1.65188	2.13214
212926_at	SMC5L1	SMC5 structural maintenance of chromosomes 5-like 1 (yeast)		1.62676	1.64079	NS	-2.99286	-2.88927	*
210117_at	SPAG1	sperm associated antigen 1		-2.11724	-2.09315	NS	3.21395	1.11034
204690_at	STX8	syntaxin 8		1.48611	2.55513	*	-1.15013	-1.23285
204045_at	TCEAL1	transcription elongation factor A (SII)-like 1		-1.76778	-2.37258	*	1.81757	4.21391	***
213593_s_at	TRA2A	Transformer-2 alpha		1.04803	0.159887	NS	2.39468	1.54746
213172_at	TTC9	tetratricopeptide repeat domain 9		1.15331	0.413479	NS	2.87453	1.80464
208649_s_at	VCP	valosin-containing protein		1.17679	1.06459	NS	1.57172	1.62714
231976_at	WINS1	WINS1 protein with Drosophila Lines (Lin) homologous domain		-1.72855	-3.70328	***	2.00968	3.90165	***
202136_at	ZMYND11	zinc finger, MYND domain containing 11		1.23664	3.66486	***	-1.12422	-0.757276
229279_at	ZNF432	Zinc finger protein 432		-1.78978	-2.40821	*	2.21549	2.04932
244132_x_at	ZNF518	Zinc finger protein 518		-1.23157	-1.1048	NS	1.83668	4.0901	***
Repair system
202906_s_at	NBS1	Nijmegen breakage syndrome 1 (nibrin)		1.24033	1.6381	NS	1.54692	5.5111	*****
Other functions
219552_at	C9orf13	Chromosome 9 open reading frame 13		-2.10246	-2.90219	*	3.57293	7.64555	******
232264_at	EDD	E3 identified by differential display		-1.2285	-0.397048	NS	3.09904	4.19886	***
239380_at	FIS	FIS		-1.33628	-1.99279	NS	-1.64658	-0.845534
213433_at	ARL3	ADP-ribosylation factor-like 3		1.36223	2.31147	*	-1.46681	-5.69484	*****
1552440_at	ADMR	adrenomedullin receptor		-2.24572	-2.26145	*	2.63354	1.11292
217922_at	MAN1A2	Mannosidase, alpha, class 1A, member 2		-1.2498	-1.53483	NS	2.09911	1.76582
211729_x_at	BLVRA	biliverdin reductase A /// biliverdin reductase A		1.47761	2.74442	*	-1.64346	-2.73148	*
205949_at	CA1	carbonic anhydrase I		-1.72827	-1.64147	NS	2.74789	3.61668	***
214198_s_at	DGCR2	DiGeorge syndrome critical region gene 2		2.34695	3.23255	**	-1.03141	-0.122904
224415_s_at	HINT2	histidine triad nucleotide binding protein 2 /// histidine triad nucleotide binding protein 2		1.46808	3.63642	***	-1.53101	-5.02927	*****
233182_x_at	ATXN3	Ataxin 3		-1.46349	-0.973186	NS	3.21829	11.1993
1558522_at	MPP6	Membrane protein, palmitoylated 6 (MAGUK p55 subfamily member 6)		1.44557	0.990515	NS	2.16123	6.03852	******
240960_at	MSN	Moesin		1.73139	2.99687	**	-1.10887	-0.715311
229339_at	MYOCD	Myocardin		1.627	2.14765	*	1.63026	1.1216
222805_at	MANEA	mannosidase, endo-alpha		-2.31296	-3.05373	**	1.20356	0.40672
211445_x_at	FKSG17	FKSG17		1.13415	0.530836	NS	1.75044	7.43168	******
221339_at	OR10C1	olfactory receptor, family 10, subfamily C, member 1		-1.76421	-1.80913	NS	2.9144	1.74738
229571_at	CALM2	Calmodulin 2 (phosphorylase kinase, delta)		-1.55719	-2.50221	*	-1.20486	-0.700353
241801_at	PGAP1	GPI deacylase		-1.16964	-1.36513	NS	1.98781	5.50559	*****
203159_at	GLS	glutaminase		1.39282	2.75671	*	1.17103	2.30438	*
228150_at	RGPR	regucalcin gene promotor region related protein		1.29084	1.49039	NS	-3.40181	-3.87964	***
210788_s_at	DHRS7	dehydrogenase/reductase (SDR family) member 7		1.83436	2.97679	**	-1.26143	-0.901216
235050_at	SLC2A12	solute carrier family 2 (facilitated glucose transporter), member 12		-1.64048	-3.4259	***	1.44673	1.22392
1554692_at	SLC23A2	solute carrier family 23 (nucleobase transporters), member 2		-2.15073	-2.84681	*	3.01853	3.88136	***
229309_at	ADRB1	Adrenergic, beta-1-, receptor		1.23633	1.53852	NS	-1.79014	-3.78477	***
218034_at	TTC11	tetratricopeptide repeat domain 11		1.29877	1.99182	NS	-1.64929	-2.4667	*
206816_s_at	SPAG8	sperm associated antigen 8		-2.02123	-2.17048	*	2.07143	2.69694	*
223545_at	FANCD2	Fanconi anemia, complementation group D2		1.71547	2.4915	*	-1.12203	-0.975509
1555775_a_at	ZAR1	zygote arrest 1		-1.85018	-2.26258	*	-1.00799	-0.0534429
228174_at	GOLGA1	Golgi autoantigen, golgin subfamily a, 1		1.21194	1.59288	NS	1.31045	3.23817	**
1554987_at	GOLGA3	golgi autoantigen, golgin subfamily a, 3		1.31874	1.22954	NS	1.70635	4.22207	***
231736_x_at	MGST1	microsomal glutathione S-transferase 1		1.25743	1.21778	NS	1.74092	1.38144
240829_at	PEX3	Peroxisomal biogenesis factor 3		-2.51044	-3.55245	*	-1.30411	-0.665111
1555634_a_at	LIR9	leukocyte Ig-like receptor 9		-1.79558	-1.85459	NS	2.30179	3.30588	**
235084_x_at	TRIM38	Tripartite motif-containing 38		-1.58905	-2.07203	NS	1.94896	3.43889	**
1569334_at	STRA6	stimulated by retinoic acid gene 6 homolog (mouse)		-1.51464	-0.897289	NS	2.99121	10.5381	******
35846_at	THRA	thyroid hormone receptor, alpha (erythroblastic leukemia viral (v-erb-a) oncogene homolog, avian)		-1.28276	-2.14869	*	-1.06152	-0.968663
208864_s_at	TXN	thioredoxin		1.55505	3.40458	***	-1.50004	-2.69045	*
209556_at	NCDN	neurochondrin		1.47065	2.49213	*	-1.72996	-3.33001	**
1554089_s_at	SBDS	Shwachman-Bodian-Diamond syndrome		-1.37903	-1.60791	NS	2.18089	4.08125	***
222994_at	PRDX5	peroxiredoxin 5		1.37007	3.12993	**	-1.2541	-1.49022
226683_at	SNAG1	Sorting nexin associated golgi protein 1		1.00512	0.0693072	NS	1.49787	8.39159	******
233788_at	ALMS1	Alstrom syndrome 1		-1.36203	-1.6066	NS	2.00505	1.31186
213017_at	ABHD3	abhydrolase domain containing 3		-1.0371	-0.200723	NS	1.69379	7.23197	******
234915_s_at	DENR	density-regulated protein		1.35757	1.91016	NS	1.36571	3.53499	***
227541_at	WDR20	WD repeat domain 20		-1.23439	-1.48597	NS	1.52172	6.44267	******
211343_s_at	COL13A1	collagen, type XIII, alpha 1		-1.19232	-0.75171	NS	2.17835	1.58826
230214_at	MRVI1	murine retrovirus integration site 1 homolog		2.41685	3.26369	*	1.44536	1.07419
219675_s_at	UXS1	UDP-glucuronate decarboxylase 1		1.01617	0.177034	NS	-1.59243	-1.70761
236448_at	UNC5A	unc-5 homolog A (C. elegans)		1.22794	1.40297	NS	-2.05298	-3.7855	***
203292_s_at	VPS11	vacuolar protein sorting 11 (yeast)		-1.36249	-2.41499	*	-1.19411	-1.70381
223346_at	VPS18	vacuolar protein sorting protein 18		-1.51946	-2.44026	*	1.11747	0.471211
237015_at	WWOX	WW domain containing oxidoreductase		1.15284	1.15276	NS	1.46519	3.38795	**
226111_s_at	ZNF385	zinc finger protein 385		-1.39216	-3.1918	**	-1.24098	-1.80547
Probesets	Gene ID	Gene name		-1.68975	-1.2018	NS	2.31083	3.6893	***
229062_at	ARL9	ADP-ribosylation factor-like 9		1.46936	2.3154	*	-2.562	-3.98532	***
1553163_at	ADPRHL1	ADP-ribosylhydrolase like 1		-1.508	-2.24219	*	-1.8887	-1.06989
241458_at	HYPB	Huntingtin interacting protein B		-1.36982	-0.952787	NS	2.93035	2.10688
1555476_at	IREB2	iron-responsive element binding protein 2		-2.16237	-2.14362	*	2.67471	4.23528	***
217478_s_at	HLA-DMA	major histocompatibility complex, class II, DM alpha		1.02468	0.136649	NS	1.72081	3.76581	***
231830_x_at	RAB11FIP1	RAB11 family interacting protein 1 (class I)		-2.07895	-2.0429	NS	2.54124	1.41162
1564066_at	SPATS1 /// LOC441151	spermatogenesis associated, serine-rich 1 /// similar to expressed sequence AW125688		-2.5324	-3.69683	***	1.3059	0.490595

## Sheet: Feuil3
DIVERS FUNCTIONS
Probsets	Gene ID	Name		Moyenne J	MJ2	Moyenne A	MA2	FC A/J	Moyenne AD	MAD2	FC AD/A	Ecartype J	ETJ2	Ecartype A	ETA2	Ecartype AD	ETAD2	T test A/J	T test AD/A
232264_at	EDD	E3 identified by differential display		45.6271	2081.83	37.1406	1379.42	-1.2285	115.1	13248	3.09904	49.6835	2468.45	21.3156	454.357	24.4659	598.58	-0.397048	4.19886
239380_at	FIS	FIS		88.4519	7823.74	66.1927	4381.47	-1.33628	40.2	1616.04	-1.64658	23.4679	550.742	18.1595	329.766	42.7092	1824.08	-1.99279	-0.845534
213433_at	ARL3	ADP-ribosylation factor-like 3		1065.2	1.13464e+06	1451.04	2.10552e+06	1.36223	989.25	978616	-1.46681	357.497	127804	256.194	65635.6	4.87904	23.805	2.31147	-5.69484
1552440_at	ADMR	adrenomedullin receptor		88.557	7842.34	39.4337	1555.01	-2.24572	103.85	10784.8	2.63354	49.6405	2464.17	24.7287	611.507	81.1051	6578.04	-2.26145	1.11292
217922_at	MAN1A2	Mannosidase, alpha, class 1A, member 2		195.765	38324.1	156.638	24535.5	-1.2498	328.8	108109	2.09911	50.0743	2507.43	48.1652	2319.89	136.189	18547.4	-1.53483	1.76582
211729_x_at	BLVRA	biliverdin reductase A /// biliverdin reductase A		709.388	503231	1048.2	1.09872e+06	1.47761	637.8	406789	-1.64346	189.846	36041.5	303.88	92343	163.342	26680.5	2.74442	-2.73148
205949_at	CA1	carbonic anhydrase I		80.7565	6521.61	46.7268	2183.39	-1.72827	128.4	16486.6	2.74789	43.8055	1918.92	33.1606	1099.62	28.2843	800	-1.64147	3.61668
214198_s_at	DGCR2	DiGeorge syndrome critical region gene 2		40.7604	1661.41	95.6628	9151.38	2.34695	92.75	8602.56	-1.03141	17.7603	315.43	48.5689	2358.94	25.5266	651.605	3.23255	-0.122904
224415_s_at	HINT2	histidine triad nucleotide binding protein 2 /// histidine triad nucleotide binding protein 2		1032.02	1.06507e+06	1515.09	2.29549e+06	1.46808	989.6	979308	-1.53101	222.597	49549.2	306.406	93884.7	55.2958	3057.62	3.63642	-5.02927
233182_x_at	ATXN3	Ataxin 3		62.709	3932.41	42.8488	1836.02	-1.46349	137.9	19016.4	3.21829	45.9381	2110.31	25.4447	647.435	3.81838	14.58	-0.973186	11.1993
1558522_at	MPP6	Membrane protein, palmitoylated 6 (MAGUK p55 subfamily member 6)		24.9824	624.119	36.1137	1304.2	1.44557	78.05	6091.8	2.16123	22.4583	504.374	20.5494	422.278	3.46482	12.005	0.990515	6.03852
240960_at	MSN	Moesin		43.8709	1924.65	75.9575	5769.55	1.73139	68.5	4692.25	-1.10887	16.0906	258.906	26.7363	714.83	8.6267	74.42	2.99687	-0.715311
229339_at	MYOCD	Myocardin		59.5868	3550.59	96.9475	9398.82	1.627	158.05	24979.8	1.63026	22.6839	514.561	46.5687	2168.64	74.1755	5502	2.14765	1.1216
222805_at	MANEA	mannosidase, endo-alpha		74.084	5488.44	32.03	1025.92	-2.31296	38.55	1486.1	1.20356	27.6335	763.612	24.9763	623.816	19.7283	389.205	-3.05373	0.40672
211445_x_at	FKSG17	FKSG17		190.428	36262.9	215.974	46644.8	1.13415	378.05	142922	1.75044	105.118	11049.7	68.8695	4743.01	1.62635	2.645	0.530836	7.43168
221339_at	OR10C1	olfactory receptor, family 10, subfamily C, member 1		92.8596	8622.91	52.6352	2770.47	-1.76421	153.4	23531.6	2.9144	47.9903	2303.07	33.2429	1105.09	80.1859	6429.78	-1.80913	1.74738
229571_at	CALM2	Calmodulin 2 (phosphorylase kinase, delta)		159.008	25283.6	102.112	10426.8	-1.55719	84.75	7182.56	-1.20486	52.0989	2714.29	25.4263	646.499	33.1633	1099.81	-2.50221	-0.700353
241801_at	PGAP1	GPI deacylase		50.7208	2572.6	43.3644	1880.47	-1.16964	86.2	7430.44	1.98781	8.50812	72.3881	13.0286	169.745	9.33381	87.12	-1.36513	5.50559
203159_at	GLS	glutaminase		276.665	76543.4	385.344	148490	1.39282	451.25	203627	1.17103	80.6498	6504.4	68.5675	4701.51	26.3751	695.645	2.75671	2.30438
228150_at	RGPR	regucalcin gene promotor region related protein		86.4393	7471.75	111.579	12449.9	1.29084	32.8	1075.84	-3.40181	20.2295	409.232	46.5111	2163.28	19.799	392	1.49039	-3.87964
210788_s_at	DHRS7	dehydrogenase/reductase (SDR family) member 7		147.093	21636.3	269.821	72803.2	1.83436	213.9	45753.2	-1.26143	77.3338	5980.52	83.8459	7030.14	79.3374	6294.42	2.97679	-0.901216
235050_at	SLC2A12	solute carrier family 2 (facilitated glucose transporter), member 12		105.511	11132.6	64.3174	4136.73	-1.64048	93.05	8658.3	1.44673	10.9231	119.315	35.3124	1246.97	29.2035	852.845	-3.4259	1.22392
1554692_at	SLC23A2	solute carrier family 23 (nucleobase transporters), member 2		104.133	10843.7	48.4176	2344.27	-2.15073	146.15	21359.8	3.01853	42.6808	1821.65	28.1828	794.27	33.3047	1109.21	-2.84681	3.88136
229309_at	ADRB1	Adrenergic, beta-1-, receptor		430.476	185310	532.209	283246	1.23633	297.3	88387.3	-1.79014	145.391	21138.6	92.1553	8492.6	77.4989	6006.08	1.53852	-3.78477
218034_at	TTC11	tetratricopeptide repeat domain 11		998.382	996766	1296.67	1.68135e+06	1.29877	786.2	618110	-1.64929	328.072	107631	211.86	44884.8	276.903	76675.3	1.99182	-2.4667
206816_s_at	SPAG8	sperm associated antigen 8		125.239	15684.9	61.962	3839.29	-2.02123	128.35	16473.7	2.07143	69.017	4763.34	23.6741	560.462	33.1633	1099.8	-2.17048	2.69694
223545_at	FANCD2	Fanconi anemia, complementation group D2		80.0572	6409.15	137.336	18861.2	1.71547	122.4	14981.8	-1.12203	50.7146	2571.97	31.6014	998.651	16.4049	269.12	2.4915	-0.975509
1555775_a_at	ZAR1	zygote arrest 1		125.791	15823.5	67.9889	4622.5	-1.85018	67.45	4549.5	-1.00799	57.5649	3313.72	31.6816	1003.73	1.62635	2.645	-2.26258	-0.0534429
228174_at	GOLGA1	Golgi autoantigen, golgin subfamily a, 1		335.792	112756	406.958	165615	1.21194	533.3	284409	1.31045	78.6425	6184.64	98.2509	9653.23	33.3754	1113.92	1.59288	3.23817
1554987_at	GOLGA3	golgi autoantigen, golgin subfamily a, 3		83.7914	7021	110.499	12210	1.31874	188.55	35551.1	1.70635	45.2842	2050.66	36.062	1300.47	20.5768	423.405	1.22954	4.22207
231736_x_at	MGST1	microsomal glutathione S-transferase 1		226.419	51265.7	284.707	81057.8	1.25743	495.65	245669	1.74092	94.5197	8933.98	89.5502	8019.23	212.203	45030	1.21778	1.38144
240829_at	PEX3	Peroxisomal biogenesis factor 3		48.4536	2347.76	19.3008	372.523	-2.51044	14.8	219.04	-1.30411	17.8177	317.472	12.0137	144.33	7.9196	62.72	-3.55245	-0.665111
1555634_a_at	LIR9	leukocyte Ig-like receptor 9		166.547	27738	92.7539	8603.28	-1.79558	213.5	45582.2	2.30179	89.8258	8068.67	48.83	2384.37	46.8105	2191.22	-1.85459	3.30588
235084_x_at	TRIM38	Tripartite motif-containing 38		149.614	22384.2	94.1527	8864.74	-1.58905	183.5	33672.2	1.94896	59.6821	3561.95	35.0404	1227.83	33.234	1104.5	-2.07203	3.43889
1569334_at	STRA6	stimulated by retinoic acid gene 6 homolog (mouse)		53.5732	2870.09	35.3703	1251.06	-1.51464	105.8	11193.6	2.99121	46.9278	2202.22	21.0966	445.069	0.565685	0.32	-0.897289	10.5381
35846_at	THRA	thyroid hormone receptor, alpha (erythroblastic leukemia viral (v-erb-a) oncogene homolog, avian)		1896.35	3.59613e+06	1478.33	2.18546e+06	-1.28276	1392.65	1.93947e+06	-1.06152	436.357	190407	247.258	61136.8	58.4777	3419.64	-2.14869	-0.968663
208864_s_at	TXN	thioredoxin		2285.87	5.2252e+06	3554.63	1.26354e+07	1.55505	2369.7	5.61548e+06	-1.50004	654.656	428574	821.278	674497	503.036	253045	3.40458	-2.69045
209556_at	NCDN	neurochondrin		1029.17	1.05918e+06	1513.54	2.29081e+06	1.47065	874.9	765450	-1.72996	346.993	120404	420.824	177093	195.303	38143.2	2.49213	-3.33001
1554089_s_at	SBDS	Shwachman-Bodian-Diamond syndrome		247.27	61142.5	179.308	32151.3	-1.37903	391.05	152920	2.18089	84.7482	7182.26	76.7784	5894.92	64.8417	4204.45	-1.60791	4.08125
222994_at	PRDX5	peroxiredoxin 5		539.742	291321	739.482	546833	1.37007	589.65	347687	-1.2541	133.269	17760.6	105.47	11124	134.138	17993	3.12993	-1.49022
226683_at	SNAG1	Sorting nexin associated golgi protein 1		409.985	168087	412.085	169814	1.00512	617.25	380998	1.49787	44.7422	2001.86	76.4478	5844.27	5.16188	26.645	0.0693072	8.39159
233788_at	ALMS1	Alstrom syndrome 1		73.602	5417.26	54.0385	2920.16	-1.36203	108.35	11739.7	2.00505	24.8614	618.088	21.2755	452.648	57.7706	3337.44	-1.6066	1.31186
213017_at	ABHD3	abhydrolase domain containing 3		227.865	51922.5	219.714	48274.4	-1.0371	372.15	138496	1.69379	85.9844	7393.31	64.554	4167.21	7.42462	55.125	-0.200723	7.23197
234915_s_at	DENR	density-regulated protein		92.312	8521.51	125.32	15705	1.35757	171.15	29292.3	1.36571	28.4747	810.806	40.4305	1634.63	3.04056	9.245	1.91016	3.53499
227541_at	WDR20	WD repeat domain 20		156.274	24421.5	126.6	16027.6	-1.23439	192.65	37114	1.52172	42.9181	1841.96	30.2952	917.799	5.16188	26.645	-1.48597	6.44267
211343_s_at	COL13A1	collagen, type XIII, alpha 1		59.6885	3562.72	50.0608	2506.09	-1.19232	109.05	11891.9	2.17835	24.3316	592.026	25.5669	653.665	51.2652	2628.12	-0.75171	1.58826
230214_at	MRVI1	murine retrovirus integration site 1 homolog		27.6965	767.098	66.9383	4480.73	2.41685	96.75	9360.56	1.44536	17.8263	317.776	30.2668	916.078	36.8403	1357.21	3.26369	1.07419
219675_s_at	UXS1	UDP-glucuronate decarboxylase 1		328.229	107734	333.535	111246	1.01617	209.45	43869.3	-1.59243	63.2206	3996.84	48.195	2322.76	100.48	10096.2	0.177034	-1.70761
236448_at	UNC5A	unc-5 homolog A (C. elegans)		897.72	805902	1102.35	1.21516e+06	1.22794	536.95	288315	-2.05298	277.959	77261.2	289.752	83956.3	166.806	27824.4	1.40297	-3.7855
203292_s_at	VPS11	vacuolar protein sorting 11 (yeast)		240.629	57902.4	176.61	31190.9	-1.36249	147.9	21874.4	-1.19411	51.5455	2656.94	50.9822	2599.18	6.92965	48.02	-2.41499	-1.70381
223346_at	VPS18	vacuolar protein sorting protein 18		215.177	46301.3	141.614	20054.6	-1.51946	158.25	25043.1	1.11747	67.5843	4567.63	38.4045	1474.9	46.8812	2197.85	-2.44026	0.471211
237015_at	WWOX	WW domain containing oxidoreductase		466.308	217443	537.576	288988	1.15284	787.65	620393	1.46519	125.654	15788.9	109.122	11907.6	92.2774	8515.13	1.15276	3.38795
226111_s_at	ZNF385	zinc finger protein 385		953.922	909967	685.21	469512	-1.39216	552.15	304870	-1.24098	117.575	13823.8	218.717	47837.1	35.9917	1295.4	-3.1918	-1.80547
Probesets	Gene ID	Gene name		683.333	466944	404.4	163539	-1.68975	934.5	873290	2.31083	456.323	208230	437.76	191634	54.4472	2964.5	-1.2018	3.6893
229062_at	ARL9	ADP-ribosylation factor-like 9		150.823	22747.6	221.613	49112.2	1.46936	86.5	7482.25	-2.562	51.1232	2613.58	70.6496	4991.37	36.0624	1300.5	2.3154	-3.98532
1553163_at	ADPRHL1	ADP-ribosylhydrolase like 1		131.869	17389.5	87.4467	7646.93	-1.508	46.3	2143.69	-1.8887	40.6239	1650.3	34.2742	1174.72	52.1845	2723.22	-2.24219	-1.06989
241458_at	HYPB	Huntingtin interacting protein B		50.065	2506.51	36.5485	1335.8	-1.36982	107.1	11470.4	2.93035	28.5844	817.068	25.5093	650.725	45.9619	2112.5	-0.952787	2.10688
1555476_at	IREB2	iron-responsive element binding protein 2		59.5423	3545.28	27.5357	758.213	-2.16237	73.65	5424.32	2.67471	32.791	1075.25	20.9116	437.293	12.2329	149.645	-2.14362	4.23528
217478_s_at	HLA-DMA	major histocompatibility complex, class II, DM alpha		102.11	10426.5	104.631	10947.6	1.02468	180.05	32418	1.72081	34.6373	1199.74	37.453	1402.73	22.8395	521.645	0.136649	3.76581
231830_x_at	RAB11FIP1	RAB11 family interacting protein 1 (class I)		100.379	10076	48.2836	2331.31	-2.07895	122.7	15055.3	2.54124	57.1373	3264.67	32.585	1061.78	73.1148	5345.78	-2.0429	1.41162
1564066_at	SPATS1 /// LOC441151	spermatogenesis associated, serine-rich 1 /// similar to expressed sequence AW125688		248.023	61515.3	97.94	9592.24	-2.5324	127.9	16358.4	1.3059	88.5219	7836.13	58.4942	3421.58	82.3072	6774.48	-3.69683	0.490595
